# Supplementary material for: Nanoparticulate Perovskites for Photocatalytic Water Reduction
Source: Nanomaterials (Basel). 2023 Jul 18;13(14):2094. doi: 10.3390/nano13142094 (PMC10386032; doi:10.3390/nano13142094)
Supplement: Supplementary file 1 [file nanomaterials-13-02094-s001.zip]

Archive with 1 entries (1 files):
- nanomaterials-2502256-supplementary.pdf
